# Supplementary material for: Common Cell Shape Evolution of Two Nasopharyngeal Pathogens
Source: PLoS Genet. 2015 Jul 10;11(7):e1005338. doi: 10.1371/journal.pgen.1005338 (PMC4498754; doi:10.1371/journal.pgen.1005338)
Supplement: S2 Table — The percentage represents the similarity score of the query protein sequences (N. elongata or N. meningitidis) matched with the translated genomic DNA of other organisms. The product name and the length of the proteins are also indicated. (XLS) [file pgen.1005338.s005.xls]

## Sheet: deleted at node 2
protein	Eikenella Corrodens ATCC23834	Kingella Denitrificans	Kingella Kingae	Kingella Oralis	Neisseria Bacilliformis	Neisseria Cinerea ATCC	Neisseria Flavescens NRL30031/H210	Neisseria Flavescens SK114	Neisseria Gonorrhoeae	Neisseria Lactamica 020-06	Neisseria Lactamica ATCC23970	Neisseria Macacae ATCC33926	Neisseria Meningitidis MC58	Neisseria Mucosa ATCC 25996	Neisseria Mucosa C102	Neisseria Polysaccharea ATCC43768	Neisseria Shayeganii	Neisseria Sicca ATCC29256	Neisseria Sicca VK64	Neisseria Sp. GT4A CT1	Neisseria Sp. Oral Taxon 014	Neisseria Subflava	Neisseria Weaveri ATCC51223	Neisseria Weaveri LMG 5135	Snodgrassella Alvi wkB2	Simonsiealla Muelleri ATCC29453	productName	locus	length
NELON_04695	0.68	0.64	0.65	0.63	0.85	0	0.66	0.66	0	0	0	0.69	0	0.7	0.67	0	0.56	0.69	0.69	0.69	0.72	0.66	0.66	0.66	0.54	0.62	ElaB protein [Neisseria elongata]	-	126
NELON_04700	0.56	0.55	0.53	0.54	0.7	0	0.64	0.65	0	0	0	0.7	0	0.71	0.64	0	0.49	0.72	0.71	0.71	0.69	0.64	0.56	0.56	0.53	0.59	hypothetical protein [Neisseria elongata]	-	132
NELON_04810	0.65	0.62	0.59	0.65	0.77	0	0.54	0.54	0	0	0	0.57	0	0.56	0.55	0	0.61	0.56	0.57	0.56	0.53	0.54	0.63	0.63	0.58	0.61	rodZ	-	282
NELON_06215	0.57	0.66	0.67	0.64	0.87	0	0.64	0.63	0	0	0	0.62	0	0.62	0.62	0	0.62	0.62	0.62	0.57	0.64	0.62	0.72	0.72	0.61	0.62	rod shape-determining protein MreD [Neisseria elongata]	-	167
NELON_06220	0.71	0.71	0.71	0.73	0.82	0	0.69	0.69	0	0	0	0.69	0	0.69	0.69	0	0.69	0.69	0.69	0.69	0.75	0.7	0.8	0.8	0.7	0.68	rod shape-determining protein MreC [Neisseria elongata]	-	291
rodA	0.87	0.9	0.9	0.89	0.94	0.48	0.89	0.9	0.48	0.48	0.48	0.88	0.49	0.88	0.9	0.49	0.89	0.88	0.87	0.88	0.89	0.9	0.91	0.91	0.87	0.88	cell wall shape-determining protein [Neisseria elongata]	-	368
pbpX	0.78	0.82	0.82	0.8	0.9	0.41	0.83	0.83	0.42	0.41	0.41	0.84	0.42	0.84	0.83	0.42	0.8	0.84	0.84	0.84	0.83	0.83	0.83	0.83	0.8	0.84	penicillin-binding protein 2 [Neisseria elongata]	-	684
mreB	0.91	0.91	0.9	0.91	0.97	0.42	0.8	0.78	0.42	0.43	0.43	0.79	0.41	0.79	0.79	0.43	0.91	0.79	0.79	0.79	0.81	0.79	0.93	0.93	0.91	0.89	rod shape-determining protein MreB [Neisseria elongata]	-	347

## Sheet: inserted at node 2
protein	Eikenella Corrodens ATCC 23834	Kingella Denitrificans	Kingella Kingae ATCC 23330	Kingella Oralis	Neisseria Bacilliformis ATCC	Neisseria Cinerea ATCC 14685	Neisseria Elongata Subsp. Glycolytica	Neisseria Flavescens NRL30031/H210	Neisseria Flavescens SK114	Neisseria Gonorrhoeae FA 1090	Neisseria Lactamica 020-06	Neisseria Lactamica ATCC 23970	Neisseria Mucosa C102	Neisseria Macacae ATCC 33926	Neisseria Mucosa ATCC 25996	Neisseria Polysaccharea ATCC 43768	Neisseria Subflava NJ9703	Neisseria Shayegarii 871	Neisseria Sicca ATCC 29256	Neisseria Sicca VK64	Neisseria Sp. GT4A CT1	Neisseria Sp. Oral Taxon 014	Neisseria Weaveri LMG 5135	Neisseria Weaveri ATCC 51223	Snodgrassella Alvi wkB2	Simonsiella Muelleri ATCC 29453	productName	length
NMB0222	0	0	0	0	0	0.92	0	0	0	0.96	0.94	0.94	0	0	0	0.93	0	0	0	0	0	0	0	0	0	0	hypothetical protein	157
NMB0367	0	0	0	0	0	0.9	0	0	0	0.94	0.91	0.93	0	0	0	0.9	0	0	0	0	0	0	0	0	0	0	hypothetical protein	128
NMB0370	0	0	0	0	0	0.89	0	0	0	0.97	0.91	0.95	0	0	0	0.89	0	0	0	0	0	0	0	0	0	0	hypothetical protein	125
NMB0371	0	0	0	0	0	0.94	0	0	0	0.97	0.95	0.92	0	0	0	0.94	0	0	0	0	0	0	0	0	0	0	hypothetical protein	135
NMB0397	0	0	0	0	0	0.89	0	0	0	0.93	0.95	0.98	0	0	0	0.72	0	0	0	0	0	0	0	0	0	0	hypothetical protein	95
NMB0659	0	0	0	0	0	0.87	0	0	0	0.95	0.98	0.58	0	0	0	0.88	0	0	0	0	0	0	0	0	0	0	hypothetical protein	133
NMB0761	0	0	0	0	0	0.73	0	0	0	0.89	0.89	0.9	0	0	0	0.92	0	0	0	0	0	0	0	0	0	0	hypothetical protein	75
NMB0965	0	0	0	0	0	0.55	0	0	0	0.92	0.95	0.92	0	0	0	0.55	0	0	0	0	0	0	0	0	0	0	hypothetical protein	90
NMB1144	0	0	0	0	0	0.83	0	0	0	0.95	0.83	0.84	0	0	0	0.84	0	0	0	0	0	0	0	0	0	0	hypothetical protein	101
NMB1147	0	0	0	0	0	0.85	0	0	0	0.91	0.96	0.96	0	0	0	0.98	0	0	0	0	0	0	0	0	0	0	hypothetical protein	211
NMB1174	0	0	0	0	0	0.46	0	0	0	0.9	0.86	0.86	0	0	0	0.93	0	0	0	0	0	0	0	0	0	0	hypothetical protein	227
NMB1182	0	0	0	0	0	0.83	0	0	0	0.95	0.83	0.84	0	0	0	0.84	0	0	0	0	0	0	0	0	0	0	hypothetical protein	101
NMB1185	0	0	0	0	0	0.85	0	0	0	0.91	0.96	0.96	0	0	0	0.98	0	0	0	0	0	0	0	0	0	0	hypothetical protein	211
NMB1387	0	0	0	0	0	0.8	0	0	0	0.83	0.85	0.86	0	0	0	0.82	0	0	0	0	0	0	0	0	0	0	hypothetical protein	183
NMB1481	0	0	0	0	0	1	0	0	0	0.9	0.9	0.97	0	0	0	0.84	0	0	0	0	0	0	0	0	0	0	hypothetical protein	44
NMB1503	0	0	0	0	0	0.94	0	0	0	0.94	0.94	0.87	0	0	0	0.94	0	0	0	0	0	0	0	0	0	0	hypothetical protein	69
NMB1667	0	0	0	0	0	0.82	0	0	0	0.88	0.89	0.9	0	0	0	0	0	0	0	0	0	0	0	0	0	0	hypothetical protein	68
NMB1706	0	0	0	0	0	0.81	0	0	0	0.94	0.96	0.92	0	0	0	0.94	0	0	0	0	0	0	0	0	0	0	hypothetical protein	56
NMB1914	0	0	0	0	0	0.92	0	0	0	1	0.84	0.97	0	0	0	0.97	0	0	0	0	0	0	0	0	0	0	hypothetical protein	83
NMB2115	0	0	0	0	0	1	0	0	0	1	1	1	0	0	0	0.63	0	0	0	0	0	0	0	0	0	0	hypothetical protein	114
NMB2120	0	0	0	0	0	0.56	0	0	0	0.53	0.96	0.96	0	0	0	0.53	0	0	0	0	0	0	0	0	0	0	hypothetical protein	133
